# Supplementary material for: Whole genome sequencing to identify predictive markers for the risk of drug-induced interstitial lung disease
Source: PLoS One. 2019 Oct 4;14(10):e0223371. doi: 10.1371/journal.pone.0223371 (PMC6777826; doi:10.1371/journal.pone.0223371)
Supplement: S2 Table — (XLSX) [file pone.0223371.s004.xlsx]

## Sheet: S2 Table
S2 Table. Replication analysis of rs35198919 and rs12625311 using tolerant controls .
Chr.	SNP ID	Positiona	Gene	Allele (1/2)b	Location	Stage	Risk allele	Case							Controlc						P value	Odds ratio [95% CI]
								Allele			Allele Frequency		RAF		Allele			Allele Frequency		RAF
								1	2		1	2			1	2		1	2
22	rs35198919	50034703	C22orf34	T/C	Intron	Screening	C	41	11		0.788462	0.211538	0.211538		6725	333		0.952819	0.0471805	0.0471805	2.93 x 10-5	5.42 [2.76-10.64]
						Replication		32	4		0.888889	0.111111	0.111111		2168	108		0.95	0.05	0.05	9.34 x 10-2	2.51 [0.63-7.26]
						Combined		73	15		0.829545	0.170455	0.170455		8893	441		0.95	0.05	0.05	1.81 x 10-5	4.14 [2.19-7.36]
20	rs12625311	51836793	TSHZ2	T/C	Intron	Screening	C	21	31		0.403846	0.596154	0.596154		4755	2349		0.669341	0.330659	0.330659	9.59 x 10-5	2.99 [1.71-5.21]
						Replication		19	17		0.527778	0.472222	0.472222		1541	735		0.68	0.32	0.32	7.19 x 10-2	1.88 [0.91-3.84]
						Combined		40	48		0.454545	0.545455	0.545455		6296	3084		0.67	0.33	0.33	3.31 x 10-5	2.45 [1.57-3.83]
Chr., chromosome; RAF, risk allele frequency; CI, confidence interval.
a Based on GRCh37 genome assembly.
b Reference allele (GRCh37) was defined as allele 1.
c General Japanese population, tolerant controls, and general Japanese population plus tolerant controls were used in the screening, replication, and combined stage, respectively.
