# Supplementary material for: Whole genome sequencing to identify predictive markers for the risk of drug-induced interstitial lung disease
Source: PLoS One. 2019 Oct 4;14(10):e0223371. doi: 10.1371/journal.pone.0223371 (PMC6777826; doi:10.1371/journal.pone.0223371)
Supplement: S3 Table — (XLSX) [file pone.0223371.s005.xlsx]

## Sheet: S3 Table
S3 Table. Subgroup analysis of rs35198919 and rs12625311 according to the history of ILD.
Chr.	SNP ID	Positiona	Gene	Allele (1/2)b	Location	History of ILD	Risk allele	Case							Controlc						P value	Odds ratio [95% CI]
								Allele			Allele Frequency		RAF		Allele			Allele Frequency		RAF
								1	2		1	2			1	2		1	2
22	rs35198919	50034703	C22orf34	T/C	Intron	Yes	C	11	3		0.785714	0.214286	0.214286		6725	333		0.95	0.05	0.05	2.62 x 10-2	5.51 [1.53-19.84]
						No		62	12		0.837838	0.162162	0.162162								1.97 x 10-4	3.91 [1.90-7.41]
20	rs12625311	51836793	TSHZ2	T/C	Intron	Yes	C	3	11		0.214286	0.785714	0.785714		4755	2349		0.67	0.33	0.33	6.48 x 10-4	7.42 [1.96-41.51]
						No		37	37		0.5	0.5	0.5								2.79 x 10-3	2.02 [1.24-3.29]
Chr., chromosome; RAF, risk allele frequency; CI, confidence interval.
a Based on GRCh37 genome assembly.
b Reference allele (GRCh37) was defined as allele 1.
C The same controls were used in each analysis.
