# Supplementary material for: Whole genome sequencing to identify predictive markers for the risk of drug-induced interstitial lung disease
Source: PLoS One. 2019 Oct 4;14(10):e0223371. doi: 10.1371/journal.pone.0223371 (PMC6777826; doi:10.1371/journal.pone.0223371)
Supplement: S4 Table — (XLSX) [file pone.0223371.s006.xlsx]

## Sheet: S4 Table
S4 Table. Subgroup analysis of rs35198919 and rs12625311 by cancer type.
Chr.	SNP ID	Positiona	Gene	Allele (1/2)b	Location	Cancer	Risk allele	Case					Controlc					P value	Odds ratio [95% CI]
								Allele		Allele Frequency		RAF	Allele		Allele Frequency		RAF
								1	2	1	2		1	2	1	2
22	rs35198919	50034703	C22orf34	T/C	Intron	Lung	C	36	10	0.78	0.22	0.22	6725	333	0.95	0.05	0.05	5.19 x 10-5	5.61
						Breast		14	0	1	0	0						1	0
						Pancreas		9	3	0.75	0.25	0.25						1.70 x 10-2	6.73
						Melanoma		9	1	0.9	0.1	0.1						3.84 x 10-1	2.24
						Gastric		5	1	0.83	0.17	0.17						2.52 x 10-1	4.04
						All		73	15	0.83	0.17	0.17						1.87 x 10-5	4.15
20	rs12625311	51836793	TSHZ2	T/C	Intron	Lung	C	19	27	0.41	0.59	0.59	4755	2349	0.67	0.33	0.33	4.30 x 10-4	2.88
						Breast		8	6	0.57	0.43	0.43						4.12 x 10-1	1.52
						Pancreas		5	7	0.42	0.58	0.58						7.20 x 10-2	2.83
						Melanoma		6	4	0.6	0.4	0.4						7.39 x 10-1	1.35
						Gastric		2	4	0.33	0.67	0.67						9.77 x 10-2	4.05
						All		40	48	0.45	0.55	0.55						5.16 x 10-5	2.43
Chr., chromosome; RAF, risk allele frequency; CI, confidence interval.
a Based on GRCh37 genome assembly.
b Reference allele (GRCh37) was defined as allele 1.
C The same controls were used in each analysis.
